# Supplementary material for: “I’m Not Only a Body”: Change in Thoughts about the Body after Mirror Exposure Treatment in Women with Obesity—An Exploratory Study
Source: Healthcare (Basel). 2024 Mar 9;12(6):624. doi: 10.3390/healthcare12060624 (PMC10970317; doi:10.3390/healthcare12060624)
Supplement: Supplementary file 1 [file healthcare-12-00624-s001.zip]

Archive with 1 entries (1 files):
- healthcare-2866154-supplementary.pdf
